# Supplementary material for: ROS homeostasis mediated by MPK4 and SUMM2 determines synergid cell death
Source: Nat Commun. 2022 Apr 1;13:1746. doi: 10.1038/s41467-022-29373-7 (PMC8976062; doi:10.1038/s41467-022-29373-7)
Supplement: Supplementary file 13 — Source Data [file 41467_2022_29373_MOESM13_ESM.xlsx]

## Sheet: Figure 1
	One-way ANOVA (ONE-A)
Figure 1 a																							Figure 1 c								Figure 1 c															Figure 1d
			WT x LAT52-GUS					mpk4-2 x LAT52-GUS					mpk4-3 x LAT52-GUS					MPK4:GFP x LAT52:GUS					Pollen growth through entire carpel								PT growth at the funiculus and ovule arrival				PT at the funiculus	PT perceived		PT growth at the funiculus and ovule arrival				PT at the funiculus	PT perceived			WT	Ovule (n)	PT-arrival (n)
		n	GUS+	GUS-	GUS+(%)		n	GUS+	GUS-	GUS+(%)		n	GUS+	GUS-	GUS+(%)		n	GUS+	GUS-	GUS+(%)								%	%			WT (n) ovules	PT at the funiculus	PT perceived	%	%			mpk4 (n) ovules	PT at the funiculus	PT perceived	%	%				5	4
	1st	61	59	2	96.7213		44	3	41	6.81818		41	2	39	4.87805		62	60	2	96.7742				n Pistils	WT	mpk4-2		WT	mpk4-2		1st	58	47	45	81.0345	77.5862		1st	23	19	2	82.6087	8.69565				4	3
		62	60	2	96.7742		42	3	39	7.14286		45	2	43	4.44444		61	58	3	95.082			1 biorep	5	5	5		100	100			57	50	50	87.7193	87.7193			24	21	1	87.5	4.16667			1st	6	5
	2nd	59	58	1	98.3051		52	1	51	1.92308		37	0	37	0		63	61	2	96.8254			2 biorep	5	5	5		100	100										20	19	3	95	15				4	3
		62	61	1	98.3871		50	2	48	4		43	2	41	4.65116		62	61	1	98.3871			3 biorep	4	4	4		100	100										24	18	2	75	8.33333				5	3
	3rd	61	61	0	100		47	1	46	2.12766		40	2	38	5		62	59	3	95.1613			4 biorep	5	5	4		100	80		2nd	60	53	51	88.3333	85		2nd	24	20	0	83.3333	0				3	3
		60	58	2	96.6667		37	1	36	2.7027		43	3	40	6.97674		60	57	3	95			5 biorep	7	7	7		100	100			56	54	51	96.4286	91.0714			23	17	1	73.913	4.34783				5	4
							38	1	37	2.63158		42	1	41	2.38095		61	59	2	96.7213			Sum	26	26	25		100	96										20	15	2	75	10			2nd	4	2
	Sum	365	357	8			310	12	298			291	12	279			431	415	16								STD	0	8										19	14	1	73.6842	5.26316				5	5
	STD		1.25831	0.745356				0.897527	5.25198	ONE-A			0.897527	1.97203	ONE-A			1.49071	0.745356	ONE-A											3rd	54	52	48	96.2963	88.8889		3rd	23	21	1	91.3043	4.34783				4	2
	%	%	97.8082	2.19178				3.87097	96.129	1.82044e-17			4.12371	95.8763	2.05296e-17			96.2877	3.7123	0.0285664									ONE-A			59	57	57	96.6102	96.6102			21	18	0	85.7143	0				5	3
																													0.173297										24	16	2	66.6667	8.33333				4	3
																																							23	20	1	86.9565	4.34783			3rd	6	4
																															SUM	344	313	302	91.0704	87.8127		SUM	268	218	16	81.3901	6.06964				5	4
																																		STD	5.8616	5.79762					STD	8.46335	4.07421				4	3
																																														SUM	69	51
																																										ONE-A	ONE-A						STD
																																										0.0129757	2.2465e-16
Figure 1 q
		WTx WT					mpk4/+ x mpk4/+					mpk4 x mpk4					mpk4 x WT					pMPK4::MPK4:GFP x pMPK4::MPK4:GFP
	fertile	aborted	sterile			fertile	aborted	sterile			fertile	aborted	sterile			fertile	aborted	sterile			fertile	aborted	sterile
	30	1	1			28	2	1			0	0	20			0	1	24			31	0	1
1st	31	0	1			30	1	1			0	1	19			0	1	25			30	1	1
	32	0	1			31	1	1			0	0	21			0	1	24			31	0	0
						31	1	0			0	1	23
						31	2	1			0	0	20
						31	1	1			0	0	23
	31	0	0			30	1	0			0	0	22			0	1	25			30	1	0
2nd	30	0	2			29	2	1			0	1	23			0	0	23			29	1	1
	32	0	0			29	1	1			0	1	22			0	1	23			30	0	0
						31	2	0			0	0	24
						30	1	1			0	2	23
	31	1	0			30	1	1
3rd	30	1	1			29	1	2			0	0	19			0	2	24			31	0	0
	31	0	0			30	2	1			0	0	24			0	0	25			30	0	1
						31	1	1			0	1	21			0	1	24
						29	2	1			0	0	20
Total (n)	278	3	6	287		480	22	14	516		0	7	324	331		0	8	217	225		242	3	4	249
STD	0.737028	0.471405	0.666667			0.935414	0.484123	0.484123			0	0.618241	1.66533			0	0.566558	0.737028			0.661438	0.484123	0.5
%	96.8641	1.0453	2.09059			93.0233	4.26357	2.71318			0	2.1148	97.8852			0	3.55556	96.4444			97.1888	1.20482	1.60643
summary	%	%	%			%	%	%			%	%	%			%	%	%			%	%	%
1st	95.8763	1.03093	3.09278			93.3333	4.10256	2.5641			0	1.5625	98.4375			0	3.94737	96.0526			96.8421	1.05263	2.10526
2nd	96.8254	0	3.1746			93.7107	4.40252	1.88679			0	3.38983	96.6102			0	2.73973	97.2603			96.7391	2.17391	1.08696
3rd	95.3125	3.125	1.5625			91.9753	4.32099	3.7037			0	1.17647	98.8235			0	3.94737	96.0526			98.3871	0	1.6129
						vs WT	vs WT	vs WT			vs WT	vs WT	vs WT			vs WT	vs WT	vs WT			vs WT	vs WT	vs WT
						ONE-A	ONE-A	ONE-A			ONE-A	ONE-A	ONE-A			ONE-A	ONE-A	ONE-A			ONE-A	ONE-A	ONE-A
						0.00602313	0.0176133	0.445798			1.34074e-09	0.298253	1.99095e-08			1.34074e-09	0.0488956	7.38051e-09			0.064779	0.397288	0.0843837
											vs mpk4/+	vs mpk4/+	vs mpk4/+			vs mpk4/+	vs mpk4/+	vs mpk4/+			vs mpk4/+	vs mpk4/+	vs mpk4/+
											ONE-A	ONE-A	ONE-A			ONE-A	ONE-A	ONE-A			ONE-A	ONE-A	ONE-A
											3.09069e-09	0.0157972	2.03352e-08			3.09069e-09	0.0755891	7.62592e-09			0.00225494	0.00362328	0.0696544
																vs mpk4	vs mpk4	vs mpk4			vs mpk4	vs mpk4	vs mpk4
																ONE-A	ONE-A	ONE-A			ONE-A	ONE-A	ONE-A
																#DIV/0!	0.0654797	0.0654797			2.69805e-09	0.177866	1.06156e-08
																					vs mpk4xWT	vs mpk4xWT	vs mpk4xWT
																					ONE-A	ONE-A	ONE-A
																					2.69805e-09	0.0148051	2.28791e-09
Figure 1 r
WT
			1st			2nd				3rd		n
CC	n	32	30	31	30	31	32	29	30	32	31	308
2 PN	n	0	1	1	1	0	0	2	1	0	0	6
only 1 Syn nucleus	n	0	0	1	0	0	0	1	0	0	0	2
no Syn nucleus	n	0	0	0	0	0	0	0	0	0	0	0
AP visible	n	1	1	0	0	2	0	2	0	1	1	8
	n	32	31	32	31	31	32	31	31	32	31	314	%	STD
2 PN	%	0	3.22581	3.125	3.22581	0	0	6.45161	3.22581	0	0		1.9254	2.13388
only 1 Syn nucleus	%	0	0	3.125	0	0	0	3.22581	0	0	0		0.635081	1.27036
no Syn nucleus	%	0	0	0	0	0	0	0	0	0	0		0	0
AP visible	%	3.125	3.22581	0	0	6.45161	0	6.45161	0	3.125	3.22581		2.56048	2.40892
mpk4-2
			1st					2nd				3rd			n
CC	n	23	22	25	22	24	23	24	24	22	25	25	24	22	305
2 PN	n	4	5	3	7	3	5	5	6	5	7	3	3	5	61
only 1 Syn nucleus	n	4	2	3	3	2	3	3	5	3	4	3	1	1	37
no Syn nucleus	n	19	20	21	20	18	18	23	20	21	20	21	18	21	260
AP visible	n	0	1	0	0	4	1	0	1	0	0	1	1	0	9				vs WT
	n	27	27	28	29	27	28	29	30	27	32	28	27	27	366	%	STD		ONE-A
2 PN	%	14.8148	18.5185	10.7143	24.1379	11.1111	17.8571	17.2414	20	18.5185	21.875	10.7143	11.1111	18.5185		16.5487	4.31395		2.84821e-09
only 1 Syn nucleus	%	14.8148	7.40741	10.7143	10.3448	7.40741	10.7143	10.3448	16.6667	11.1111	12.5	10.7143	3.7037	3.7037		10.0113	3.61203		1.15171e-07
no Syn nucleus	%	70.3704	74.0741	75	68.9655	66.6667	64.2857	79.3103	66.6667	77.7778	62.5	75	66.6667	77.7778		71.1586	5.40841		1.48899e-21
AP visible	%	0	3.7037	0	0	14.8148	3.57143	0	3.33333	0	0	3.57143	3.7037	0		2.51526	3.93495		0.487941
pMPK4::MPK4:GFP in mpk4
			1st			2nd				3rd		n
CC	n	31	30	31	28	30	29	29	31	30	28	297
2 PN	n	0	0	2	2	0	2	2	0	0	1	9
only 1 Syn nucleus	n	0	0	1	0	0	0	0	0	1	0	2
no Syn nucleus	n	0	0	0	0	0	0	0	0	0	0	0
AP visible	n	0	1	0	3	0	1	3	0	0	2	10				vs WT	vs mpk4
	n	31	30	33	30	30	31	31	31	30	29	306	%	STD		ONE-A	ONE-A
2 PN	%	0	0	6.06061	6.66667	0	6.45161	6.45161	0	0	3.44828		2.90788	3.02911		0.218353	3.14197e-08
only 1 Syn nucleus	%	0	0	3.0303	0	0	0	0	0	3.33333	0		0.636364	1.27453		0.499158	1.15929e-07
no Syn nucleus	%	0	0	0	0	0	0	0	0	0	0		0	0		#DIV/0!	1.48899e-21
AP visible	%	0	3.33333	0	10	0	3.22581	9.67742	0	0	6.89655		3.31331	3.9109		0.314439	0.324433
[truncated: 5 more columns]

## Sheet: Figure 2
	Figure 2 c																			Figure 2 d												Figure 2 j
	FGR7/+ in WT																			pLRE:SMImCherry/- in WT						pLRE::SMImCherry/- in mpk4
			1st				2nd			3rd		n									Syn					Syn						mpk4-2 transmission efficiency
	SYN	32	31	30	32	29	30	31	28	28	27	298								Bio-Rep	on	off	n	Syn on (%)		on	off	n	Syn on (%)
	EC	32	31	30	32	29	30	31	28	28	27	298									14	19	33	42.4242		4	22	26	15.3846			Transmission	cross	_+/+	_mpk4/+	n	expected %	mpk4/+ %		Transmission efficiency calculation (TEF):
	CC	32	31	30	31	29	30	31	27	28	27	296								1st	14	18	32	43.75	1st	3	23	26	11.5385			male	.+/+ x +/-	10	14	24	50	58.3333
	off	2	3	2	2	2	2	1	3	2	4	23									18	17	35	51.4286		2	24	26	7.69231				.+/+ x +/-	11	8	19	50	42.1053		TEF(%)= (heterozygote mutant progeny/wild type progeny) x 100
	n	34	34	32	34	31	32	32	31	30	31	321	%	STD							17	17	34	50		3	21	24	12.5				.+/+ x +/-	12	12	24	50	50
	SYN %	94.1176	91.1765	93.75	94.1176	93.5484	93.75	96.875	90.3226	93.3333	87.0968		93.4572	1.86283							16	16	32	50		4	20	24	16.6667				.+/+ x +/-	11	13	24	50	54.1667		TEF	102.885	%	male transmission
	EC %	94.1176	91.1765	93.75	94.1176	93.5484	93.75	96.875	90.3226	93.3333	87.0968		93.4572	1.86283						2nd	14	17	31	45.1613	2nd	4	21	25	16				.+/+ x +/-	12	12	24	50	50
	CC %	94.1176	91.1765	93.75	91.1765	93.5484	93.75	96.875	87.0968	93.3333	87.0968		92.6863	2.7019							16	15	31	51.6129		3	24	27	11.1111				.+/+ x +/-	14	10	24	50	41.6667
																					15	16	31	48.3871		3	22	25	12				.+/+ x +/-	11	13	24	50	54.1667
	FGR7/+ in mpk4																			3rd	16	18	34	47.0588	3rd	3	25	28	10.7143				.+/+ x +/-	12	12	24	50	50
			1st				2nd				3rd		n													3	23	26	11.5385				.+/+ x +/-	11	13	24	50	54.1667
	SYN	2	0	2	2	1	2	3	2	1	1	2	18							n	140	153	293			32	225	257					n	104	107	211	50	50.7109
	EC	24	23	24	25	22	24	24	24	23	24	24	261							%				47.7581					12.5146			STD		1.06574	1.72848			5.28039
	CC	23	23	22	24	22	23	21	24	23	22	22	249							STD				3.17152					2.61268
	off	2	2	1	1	4	2	3	2	3	2	2	24																			female	.-/+ x +/+	11	13	24	50	54.1667
	n	26	25	25	26	26	26	27	26	26	26	26	285	%	STD		ONE-A												ONE-A				.-/+ x +/+	14	10	24	50	41.6667
	SYN %	7.69231	0	8	7.69231	3.84615	7.69231	11.1111	7.69231	3.84615	3.84615	7.69231		6.14188	3.02151		1.5014e-24												3.55721e-15				.-/+ x +/+	13	11	24	50	45.8333		TEF	96.3636	%	female transmission
	EC %	92.3077	92	96	96.1538	84.6154	92.3077	88.8889	92.3077	88.4615	92.3077	92.3077		91.535	3.28943		0.186233																.-/+ x +/+	12	12	24	50	50
	CC %	88.4615	92	88	92.3077	84.6154	88.4615	77.7778	92.3077	88.4615	84.6154	84.6154		87.7009	4.24572		0.00498168			Figure 2 i													.-/+ x +/+	14	10	24	50	41.6667
																				Oldest closed flower bud (FG5)													.-/+ x +/+	13	11	24	50	45.8333
																				pLRE:GFP/- in WT						pLRE::GFP/- in mpk4							.-/+ x +/+	10	14	24	50	58.3333
																					Syn					Syn							.-/+ x +/+	12	12	24	50	50
																				Bio-Rep	on	off	n	Syn on (%)		on	off	n	Syn on (%)				.-/+ x +/+	11	13	24	50	54.1667
																					7	25	32	21.875		6	19	25	24				n	110	106	216	50	49.0741
																				1st	9	24	33	27.2727		8	16	24	33.3333			STD		1.31468	1.31468			5.47785
																					10	23	33	30.303		8	15	23	34.7826
																					11	20	31	35.4839		7	18	25	28
																				2nd	8	24	32	25		6	17	23	26.087									ONE-A
																					9	24	33	27.2727		7	15	22	31.8182									0.300196
																					8	25	33	24.2424		8	18	26	30.7692
																					11	22	33	33.3333		6	19	25	24
																				3rd	10	23	33	30.303		5	17	22	22.7273
																					9	24	33	27.2727		8	17	25	32
																				n	92	234	326			69	171	240
																				%	28.2209	71.7791		28.2359		28.75	71.25		28.7518		ONE-A
																				STD	1.249	1.42829		3.95886		1.04403	1.37477		4.12923		0.39491
																				48 hr post emasculation FG6
																				pLRE:GFP/- in WT						pLRE::GFP/- in mpk4
																					Syn					Syn
																				Bio-Rep	on	off	n	Syn on (%)		on	off	n	Syn on (%)
																					15	18	33	45.4545		1	24	25	4
																				1st	16	17	33	48.4848		2	24	26	7.69231
																					16	18	34	47.0588		4	21	25	16
																					15	19	34	44.1176		2	20	22	9.09091
																				2nd	14	17	31	45.1613		3	24	27	11.1111
																					17	16	33	51.5152		2	22	24	8.33333
																					16	18	34	47.0588		2	23	25	8
																					14	18	32	43.75		3	21	24	12.5
																				3rd	14	17	31	45.1613		4	22	26	15.3846
																					16	17	33	48.4848		4	23	27	14.8148
																				n	153	175	328			27	224	251
																				%	46.6463	53.3537		46.6247		10.757	89.243		10.6927		ONE-A
																				STD	1.00499	0.806226		2.2675		1.00499	1.35647		3.73888		1.26766e-15

## Sheet: Figure 3
	Figure 3a	NBT-staining
	WT		1st			2nd				3rd		n
	FG unstained	6	6	3	5	3	6	3	5	3	5	45
	CC stained	21	19	23	25	26	22	25	23	27	25	236
	EC stained	16	17	19	21	17	18	17	16	17	20	178
	Syn weakly stained	16	18	18	17	16	18	17	18	15	14	167
	Syn strongly stained	2	1	0	1	2	2	0	3	1	1	13
	sporophyt	18	17	23	23	24	22	23	20	24	25	219
	Embryo sacs (n)	27	25	26	30	29	28	28	28	30	30	281
												%	STD
	CC stained (%)	77.7778	76	88.4615	83.3333	89.6552	78.5714	89.2857	82.1429	90	83.3333	83.8561	5.02137
	EC stained (%)	59.2593	68	73.0769	70	58.6207	64.2857	60.7143	57.1429	56.6667	66.6667	63.4433	5.49081
	Syn weak (%)	59.2593	72	69.2308	56.6667	55.1724	64.2857	60.7143	64.2857	50	46.6667	59.8281	7.60855
	Syn strong (%)	7.40741	4	0	3.33333	6.89655	7.14286	0	10.7143	3.33333	3.33333	4.61611	3.2326
	sporophyt (%)	66.6667	68	88.4615	76.6667	82.7586	78.5714	82.1429	71.4286	80	83.3333	77.803	6.74567
	mpk4			1st						2nd						3rd				n
	FG unstained	2	4	5	2	2	5	2	2	3	4	3	6	2	3	2	3	4	2	56
	CC stained	8	7	9	9	10	8	8	11	7	8	9	8	10	10	8	8	9	8	155
	EC stained	4	6	5	8	2	4	5	6	6	4	9	7	5	5	5	7	6	6	100
	Syn weakly stained	1	2	2	1	1	1	1	1	2	2	1	2	0	1	1	2	3	1	25
	Syn strongly stained	4	4	3	4	2	3	4	4	4	4	4	5	3	4	4	4	4	5	69
	sporophyt	13	10	12	12	13	10	11	12	10	11	12	11	14	12	11	15	13	14	216
	Embryo sacs (n)	15	14	17	14	15	15	13	14	13	15	15	17	16	15	13	18	17	16	272
																				%	STD		ONE-A
	CC stained (%)	53.3333	50	52.9412	64.2857	66.6667	53.3333	61.5385	78.5714	53.8462	53.3333	60	47.0588	62.5	66.6667	61.5385	44.4444	52.9412	50	57.3888	6.83667		1.09229e-09
	EC stained (%)	26.6667	42.8571	29.4118	57.1429	13.3333	26.6667	38.4615	42.8571	46.1538	26.6667	60	41.1765	31.25	33.3333	38.4615	38.8889	35.2941	37.5	37.0068	8.70243		1.04783e-07
	Syn weak (%)	6.66667	14.2857	11.7647	7.14286	6.66667	6.66667	7.69231	7.14286	15.3846	13.3333	6.66667	11.7647	0	6.66667	7.69231	11.1111	17.6471	6.25	9.14138	4.93283		1.23737e-18
	Syn strong (%)	26.6667	28.5714	17.6471	28.5714	13.3333	20	30.7692	28.5714	30.7692	26.6667	26.6667	29.4118	18.75	26.6667	30.7692	22.2222	23.5294	31.25	25.6018	3.93031		6.91872e-12
	sporophyt (%)	86.6667	71.4286	70.5882	85.7143	86.6667	66.6667	84.6154	85.7143	76.9231	73.3333	80	64.7059	87.5	80	84.6154	83.3333	76.4706	87.5	79.5801	6.64857		0.273136
	Figure 3f	DAB- staining
	WT	1st		2nd		3rd			n
	Embryo sacs (n)	29	28	27	29	32	28	30	203
	Syn weakly stained	22	23	21	24	24	22	23	159
	Syn strongly stained	2	2	2	1	2	3	1	13	%	STD
	Syn weak (%)	75.8621	82.1429	77.7778	82.7586	75	78.5714	76.6667		78.3971	2.78846
	Syn strong (%)	6.89655	7.14286	7.40741	3.44828	6.25	10.7143	3.33333		6.4561	2.34655
	mpk4		1st					2nd					3rd				n
	Embryo sacs (n)	9	10	9	10	11	11	9	8	10	10	12	12	9	10	12	152
	Syn weakly stained	3	2	3	1	1	2	2	2	3	2	2	1	2	1	1	28
	Syn strongly stained	2	2	2	3	3	3	3	3	2	3	3	4	3	2	2	40	%	STD		ONE-A
	Syn weak (%)	33.3333	20	33.3333	10	9.09091	18.1818	22.2222	25	30	20	16.6667	8.33333	22.2222	10	8.33333		19.1145	8.50222		9.78803e-14
	Syn strong (%)	22.2222	20	22.2222	30	27.2727	27.2727	33.3333	37.5	20	30	25	33.3333	33.3333	20	16.6667		26.5438	6.05002		4.84124e-08
	Figure 3 k
	mock	mpk4		1st				2nd				3rd			n
		0 Syn	19	18	17	17	18	20	21	17	19	18	19	16	219
		1 Syn	4	4	4	5	2	2	3	4	5	3	5	3	44
		2 Syn	1	0	2	1	1	2	0	1	0	2	0	2	12
		Embryo sacs (n)	24	22	23	23	21	24	24	22	24	23	24	21	275	%	STD
	%	0 Syn	79.1667	81.8182	73.913	73.913	85.7143	83.3333	87.5	77.2727	79.1667	78.2609	79.1667	76.1905		79.618	4.11024
	%	1 Syn	16.6667	18.1818	17.3913	21.7391	9.52381	8.33333	12.5	18.1818	20.8333	13.0435	20.8333	14.2857		15.9595	4.2445
	%	2 Syn	4.16667	0	8.69565	4.34783	4.7619	8.33333	0	4.54545	0	8.69565	0	9.52381		4.42252	3.6087
	DPI	mpk4		1st				2nd				3rd			n
		0 Syn	12	14	10	11	11	13	10	12	10	13	14	13	143
		1 Syn	7	5	8	10	11	8	6	6	7	9	4	7	88
		2 Syn	4	3	4	3	4	5	6	5	7	3	5	5	54				vs mock
		Embryo sacs (n)	23	22	22	24	26	26	22	23	24	25	23	25	285	%	STD		ONE-A
	%	0 Syn	52.1739	63.6364	45.4545	45.8333	42.3077	50	45.4545	52.1739	41.6667	52	60.8696	52		50.2975	6.50504		7.30668e-12
	%	1 Syn	30.4348	22.7273	36.3636	41.6667	42.3077	30.7692	27.2727	26.087	29.1667	36	17.3913	28		30.6822	7.0628		2.89702e-06
	%	2 Syn	17.3913	13.6364	18.1818	12.5	15.3846	19.2308	27.2727	21.7391	29.1667	12	21.7391	20		19.0202	5.19776		6.13521e-08
	Cu	mpk4		1st				2nd				3rd			n
		0 Syn	10	9	8	8	9	6	10	8	7	7	8	6	96
		1 Syn	7	5	7	9	6	10	9	9	8	10	9	11	100
		2 Syn	7	6	4	5	7	6	4	7	8	6	6	6	72				vs mock
		Embryo sacs (n)	24	20	19	22	22	22	23	24	23	23	23	23	268	%	STD		ONE-A
	%	0 Syn	41.6667	45	42.1053	36.3636	40.9091	27.2727	43.4783	33.3333	30.4348	30.4348	34.7826	26.087		35.989	6.2949		1.48294e-15
	%	1 Syn	29.1667	25	36.8421	40.9091	27.2727	45.4545	39.1304	37.5	34.7826	43.4783	39.1304	47.8261		37.2077	6.82925		6.28127e-09
	%	2 Syn	29.1667	30	21.0526	22.7273	31.8182	27.2727	17.3913	29.1667	34.7826	26.087	26.087	26.087		26.8032	4.56653		6.11991e-12
		Figure 3 o															Figure 3 p
			1st				2nd				3rd						1st						2nd						3rd
		sample	WT	mpk4		sample	WT	mpk4		sample	WT	mpk4	(arbitary unit)				specimen	WT	WT DPI	mpk4	mpk4 DPI		specimen	WT	WT DPI	mpk4	mpk4 DPI		specimen	WT	WT DPI	mpk4	mpk4 DPI	(arbitary unit)
		1	11.657	76.05		1	21.1	59.457		1	22.988	62.97					1	16.919	6.443	62.04	33.826		1	15.214	8.288	83.02	20.577		1	18.213	11.21	63.045	28.278
		2	9.593	70.759		2	11.058	40.929		2	25.339	39.9					2	13.22	5.66	70.488	14.145		2	22.308	4.674	63.51	32.663		2	23.129	7.429	75.513	21.4
		3	3.711	37.163		3	9.027	51.409		3	12.195	80.65					3	16.531	4.783	66.494	13.572		3	22.79	7.059	56.583	20.171		3	20.346	5.93	68.141	25.194
		4	5.51	36.279		4	22.937	78.311		4	19.622	67.181					4	17.462	5.562	88.075	28.863		4	14.611	2.144	78.026	20.424		4	16.156	8.712	62.5	24.759
		5	3.287	47.362		5	16	54.065		5	10.009	69.255					5	23.173	10.648	92.33	32.495		5	14.898	6.99	60.101	15.209		5	11.598	11.652	53.09	30.488
		6	4.949	48.49		6	6.049	56.202		6	15.915	62.11					6	8.572	6.681	56.049	17.444		6	13.104	8.017	81.571	21.507		6	10.583	15.01	59.359	19.129
		7	2.982	37.041		7	9.367	78.954		7	16.421	72.826					7	23.532	6.429	46.616	24.875		7	21.426	6.872	63.263	33.687		7	14.25	10.176	89.298	17.294
		8	4.495	33.19		8	17.456	71.69		8	10.058	77.982					8	15.629	4.333	57.565	28.568		8	20.974	5.962	88.093	28.02		8	16.568	10.539	52.682	21.386
		9	11.708	115.332		9	16.709	66.283		9	9.167	76.41					9	16.682	5.619	53.067	24.1		9	22.894	7.417	57.607	12.831		9	14.834	12.743	68.998	19.875
		10	7.29	100.066		10	13.773	93.824		10	15.912	76.542					10	17.703	8.764	88.641	32.971		10	21.306	5.249	72.221	28.28		10	17.089	7.895	79.38	25.595
		11	15.547	66.371		11	12.373	78.742		11	27.422	74.447					11	8.873	2.957	65.304	13.171		11	23.356	8.487	75.354	24.578		11	23.637	8.266	68.701	14.672
		12	9.007	69.828		12	19.331	76.297		12	14.537	52.794					12	16.27	7.293	77.314	22.074		12	19.684	4.216	38.702	29.776		12	16.317	3.933	59.149	24.862
		13	20.397	77.809		13	17.16	60.913		13	36.627	47.699					13	15.465	7.54	65.304	13.418		13	21.378	3.844	60.949	41.521		13	24.635	12.491	89.065	25.681
		14	19.085	79.114		14	16.774	54.539		14	32.197	47.797					14	17.269	5.45	64.539	26.161		14	24.263	13.45	74.725	26.554		14	16.694	11.276	49.846	35.143
		15	13.235	74.835		15	18.577	75.125		15	34.606	92.649					15	16.645	7.111	57.755	15.048		15	23.891	2.827	90.69	24.746		15	13.969	10.625	81.276	36.803
		16	17.221	55.459		16	12.82	69.157		16	11.053	43.55					16	17.522	1.297	86.915	14.37		16	23.754	7.908	66.634	32.14		16	11.175	9.778	87.953	19.583
		17	13.406	56.227		17	15.5	78.116		17	21.761	74.755					17	11.302	6.682	69.395	33.703		17	23.912	8.738	82	18.136		17	15.332	15.062	51.177	36.738
		18	16.974	49.147		18	16.415	49.614		18	6.3	72.5					18	18.225	3.521	56.721	14.164		18	17.367	6.913	57.719	30.821		18	23.451	8.342	58.907	18.407
		19	14.923	78.48		19	5.792	78.028		19	7.14	70.75					19	8.084	5.733	59.653	32.91		19	22.254	5.99	74.176	31.404		19	16.302	10.307	52.005	35.306
		20	19.49	71.033		20	17.933	71.049		20	23.361	74.5					20	13.887	3.355	86.17	14.167		20	17.179	8.531	67.205	30.375		20	20.028	12.005	56.577	15.927
		21	14.289	54.162		21	10.764	76.614		21	10.963	62.118					21	16.526	8.167	77.727	31.758		21	14.682	10.566	68.788	31.121		21	19.939	11.112	65.313	16.843
		22	12.999	77.757		22	12.374	73.42		22	31.107	60.25					22	13.076	3.216	60.929	24.444		22	17.649	8.831	69.5	17.447		22	20.938	13.75	78.755	27.167
		23	22.836	107.508		23	10.75	76.095		23	14.648	56.927					23	16.529	9.643	51.918	55.148		23	20.31	11.861	74.381	29.534		23	15.258	11.253	65.806	15.28
		24	16.417	99.868		24	11.538	50.689		24	17.055	47.732					24	15.265	3.927	65.722	28.73		24	20.549	6.369	93.968	24.25		24	23.668	10.026	64.707	25.729
		25	19.897	114.147		25	8.021	88.575		25	10.882	71.323					25	18	3	75.923	13.674		25	23.668	6.897	73.141	31.76		25	14.756	15.266	75.389	24.845
		26	12.178	102.306		26	5.434	79		26	17.11	78.834					26	15.445	2.85	60.188	14.812		26	16.456	5.236	74.056	22.549		26	20.847	14.938	61.949	21.51
		27	14.759	102.306		27	16.056	77.923		27	13.956	74.323					27	17.469	11.864	89.53	34.26		27	17.833	7.311	82.198	31.936		27	22.149	10.945	59.686	18.75
		28	16.254	71.373		28	7.424	81.528		28	25.394	69.139					28	25.499	2.167	65.217	12.236		28	22.111	5.775	80.145	25.004		28	20.214	5.06	55.833	18.555
		29	18.525	95.448		29	16.804	80.035		29	32.832	70.32					29	11.517	13.961	52.886	15.215		29	23.051	7.432	63.602	30.875		29	19.754	11.905	75.411	23.347
		30	10.807	97.649		30	20.474	59.849		30	9.968	45.203					30	13.203	1.167	80.481	15.441		30	20.611	3.875	71.744	18.223		30	16.404	12.447	66.925	31.337
		31	9.066	93.637		31	15.317	61.849		31	27.198	90.65					Average	15.8498	5.86077	68.3652	23.1921			20.1161	6.9243	71.4557	26.204			17.9411	10.6694	66.5479	23.9961
		32	10.132	98.521		32	17.444	44.35		32	17.021	78.088					STD	3.9204	2.99781	12.7615	9.89834			3.29797	2.42744	11.4673	6.39461			3.84498	2.81326	11.3214	6.3446
		33	16.345	66.843		33	33.509	39.238		33	12.602	61.5							ONE-A		ONE-A				ONE-A		ONE-A				ONE-A		ONE-A
		34	14.699	41.724		34	32.135	79.288		34	7.99	69.514							5.78529e-16		5.23809e-22				6.27412e-25		2.24867e-26				1.31485e-11		2.64775e-25
		35	10.344	65.808		35	16.573	80.037		35	7.655	75.626
		36	14.946	71.302		36	25.042	96.623		36	21.275	79.895
		37	20.088	71.247		37	26.642	82.01		37	19.733	67.721
		38	12.804	65.851		38	25.855	54.817		38	14.587	78.377
		39	13.448	66.197		39	17.245	79		39	16.578	50.203
		40	10.52	77.641		40	26.986	72.844		40	20.347	54.53
		Average	12.8955	73.0333			16.3135	69.4122			18.0383	66.9885
		STD	5.06928	22.1936			6.68369	13.9632			8.05829	12.6881
			WT	mpk4
		1st	12.8955	73.0333
		2nd	16.3135	69.4122
		3rd	18.0383	66.9885
				ONE-A
				9.99844e-06

## Sheet: Figure 4
	Figure 4 a
		WT x WT				summ2 x summ2				mpk4/summ2 x mpk4/summ2				WT x mpk4/summ2				mpk4/summ2 x WT
		fertile	aborted	sterile		fertile	aborted	sterile		fertile	aborted	sterile		fertile	aborted	sterile		fertile	aborted	sterile
		32	0	1		31	1	1		0	6	25		0	12	20		14	10	8
		33	0	0		30	0	2		0	7	24		1	12	19		18	10	5
		31	1	1		32	0	1		1	4	27		0	12	20		12	14	8
	1st					33	0	1		0	5	26						15	13	6
						32	1	2		0	5	25						11	13	8
										1	5	25
										0	6	26
		32	0	0		31	3	1		0	7	24		0	9	22		16	11	7
		30	0	2		33	0	0		1	10	19		0	10	21		17	9	7
	2nd	31	1	1		34	0	0		0	11	18		1	11	19		15	11	7
		32	0	0		33	0	1		1	9	20						13	15	6
										0	9	21
										1	9	19
		33	0	0		34	0	0		1	8	21		0	9	23		15	8	9
		33	0	0		34	0	1		1	10	19		1	12	18		13	13	5
	3rd	32	0	1		32	1	1		0	11	20						13	15	5
						33	0	0		1	8	22						15	11	7
										1	7	24
										1	10	20
										1	9	22
	n	319	2	6	327	422	6	11	439	11	156	447	614	3	75	142	220	187	153	88	428
	STD	0.943398	0.4	0.663325		1.21626	0.84265	0.661717		0.497494	2.08806	2.74363		0.484123	1.26861	1.56125		1.90297	2.15385	1.24985
	%	97.5535	0.611621	1.83486		96.5675	1.373	2.51716		1.79153	25.4072	72.8013		1.36364	34.0909	64.5455		43.6916	35.7477	20.5607
	SUMMARY	%	%	%		%	%	%		%	%	%		%	%	%		%	%	%
	1st	96.9697	1.0101	2.0202		94.6108	1.1976	4.19162		0.917431	17.4312	81.6514		1.04167	37.5	61.4583		42.4242	36.3636	21.2121
	2nd	96.8992	0.775194	2.32558		96.3235	2.20588	1.47059		1.67598	30.7263	67.5978		1.07527	32.2581	66.6667		45.5224	34.3284	20.1493
	3rd	98.9899	0	1.0101		97.7941	0.735294	1.47059		2.76498	29.0323	68.2028		1.5873	33.3333	65.0794		43.4109	36.4341	20.155
						vs WT	vs WT	vs WT		vs WT	vs WT	vs WT		vs WT	vs WT	vs WT		vs WT	vs WT	vs WT
						ONE-A	ONE-A	ONE-A		ONE-A	ONE-A	ONE-A		ONE-A	ONE-A	ONE-A		ONE-A	ONE-A	ONE-A
						0.148141	0.106707	0.290992		4.83873e-08	0.00220161	5.76448e-05		0.191994	0.0629048	0.0850933		6.84426e-07	0.241499	5.00791e-06
										vs summ2	vs summ2	vs summ2		vs summ2	vs summ2	vs summ2		vs summ2	vs summ2	vs summ2
										ONE-A	ONE-A	ONE-A		ONE-A	ONE-A	ONE-A		ONE-A	ONE-A	ONE-A
										4.83873e-08	0.00220161	5.76448e-05		2.8318e-08	1.87643e-05	2.06192e-06		1.11517e-06	9.52375e-07	2.44679e-05
														vs mpk4/summ2	vs mpk4/summ2	vs mpk4/summ2		vs mpk4/summ2	vs mpk4/summ2	vs mpk4/summ2
														ONE-A	ONE-A	ONE-A		ONE-A	ONE-A	ONE-A
														0.191994	0.0629048	0.0850933		1.2097e-06	0.0389837	0.000174881
																		vs WTxmpk4summ2	vs WTxmpk4summ2	vs WTxmpk4summ2
																		ONE-A	ONE-A	ONE-A
																		6.84426e-07	0.241499	5.00791e-06
	Figure 4 e
	WT
				1st				2nd			3rd		n
	CC	n	30	31	32	31	33	33	31	31	33	31	316
	2 PN	n	1	0	0	2	0	0	1	2	0	0	6
	only 1 Syn nucleus	n	0	0	1	0	0	0	1	0	0	0	2
	no Syn nucleus	n	0	0	0	0	0	0	0	0	0	0	0
	AP visible	n	0	1	1	2	0	1	0	0	1	1	7
	Embryo sacs	n	31	31	32	33	33	33	32	33	33	31	322	%	STD
	2 PN	%	3.22581	0	0	6.06061	0	0	3.125	6.06061	0	0		1.8472	2.48821
	only 1 Syn nucleus	%	0	0	3.125	0	0	0	3.125	0	0	0		0.625	1.29919
	no Syn nucleus	%	0	0	0	0	0	0	0	0	0	0		0	0
	AP visible	%	0	3.22581	3.125	6.06061	0	3.0303	0	0	3.0303	3.0303		2.15023	2.03729
	summ2
				1st				2nd			3rd		n
	CC	n	30	31	32	32	30	31	32	33	31	31	313
	2 PN	n	3	2	0	1	2	0	0	0	2	0	10
	only 1 Syn nucleus	n	0	1	0	0	1	0	0	0	0	0	2
	no Syn nucleus	n	0	0	0	0	0	0	0	0	0	0	0
	AP visible	n	2	0	1	1	2	1	1	1	1	1	11				vs WT
	Embryo sacs	n	33	33	32	33	32	31	32	33	33	31	323	%	STD		ONE-A
	2 PN	%	9.09091	6.06061	0	3.0303	6.25	0	0	0	6.06061	0		3.04924	3.35065		0.197254
	only 1 Syn nucleus	%	0	3.0303	0	0	3.125	0	0	0	0	0		0.61553	1.2797		0.49363
	no Syn nucleus	%	0	0	0	0	0	0	0	0	0	0		0	0		#DIV/0!
	AP visible	%	6.06061	0	3.125	3.0303	6.25	3.22581	3.125	3.0303	3.0303	3.22581		3.41031	1.74306		0.0786171
	mpk4
					1st				2nd				3rd			n
	CC	n	24	22	24	21	22	21	20	23	20	24	21	20	23	239
	2 PN	n	3	4	3	5	5	4	6	4	4	3	4	6	4	48
	only 1 Syn nucleus	n	3	4	4	2	3	2	5	3	2	4	4	2	2	33
	no Syn nucleus	n	19	19	18	19	21	19	20	23	22	18	18	19	22	219
	AP visible	n	0	1	0	0	4	1	0	1	0	0	1	1		8				vs WT	vs summ2
	Embryo sacs	n	27	26	27	26	27	25	26	27	24	27	25	26	27	340	%	STD		ONE-A	ONE-A
	2 PN	%	11.1111	15.3846	11.1111	19.2308	18.5185	16	23.0769	14.8148	16.6667	11.1111	16	23.0769	14.8148		16.2244	3.83935		1.18776e-09	2.52442e-08
	only 1 Syn nucleus	%	11.1111	15.3846	14.8148	7.69231	11.1111	8	19.2308	11.1111	8.33333	14.8148	16	7.69231	7.40741		11.7464	3.77002		1.37064e-08	1.32577e-08
	no Syn nucleus	%	70.3704	73.0769	66.6667	73.0769	77.7778	76	76.9231	85.1852	91.6667	66.6667	72	73.0769	81.4815		75.6899	6.85099		5.5255e-20	5.5255e-20
	AP visible	%	0	3.84615	0	0	14.8148	4	0	3.7037	0	0	4	3.84615	0		2.6316	3.96865		0.369935	0.291765
	mpk4/summ2
				1st				2nd			3rd		n
	CC	n	29	29	29	30	28	30	30	30	30	31	296
	2 PN	n	5	2	4	4	7	5	6	4	5	3	45
	only 1 Syn nucleus	n	5	6	6	7	5	4	6	5	7	6	57
	no Syn nucleus	n	5	4	5	6	4	6	5	5	6	3	49
	AP visible	n	2	2	1	1	3	0	0	0	0	2	11				vs WT	vs summ2	vs mpk4
	Embryo sacs	n	34	31	33	34	35	35	36	34	35	34	341	%	STD		ONE-A	ONE-A	ONE-A
	2 PN	%	14.7059	6.45161	12.1212	11.7647	20	14.2857	16.6667	11.7647	14.2857	8.82353		13.087	3.64326		2.13962e-07	4.64225e-06	0.0357695
	only 1 Syn nucleus	%	14.7059	19.3548	18.1818	20.5882	14.2857	11.4286	16.6667	14.7059	20	17.6471		16.7565	2.78726		2.57422e-12	2.44368e-12	0.00145007
	no Syn nucleus	%	14.7059	12.9032	15.1515	17.6471	11.4286	17.1429	13.8889	14.7059	17.1429	8.82353		14.354	2.622		1.40104e-12	1.40104e-12	1.2341e-17
	AP visible	%	5.88235	6.45161	3.0303	2.94118	8.57143	0	0	0	0	5.88235		3.27592	3.07918		0.183372	0.454728	0.344578
	Figure 4 f
				WT x LAT52-GUS					summ2 x LAT52-GUS					mpk4 x LAT52-GUS					mpk4/summ2 x LAT52-GUS
			n	GUS+	GUS-	GUS+(%)		n	GUS+	GUS-	GUS+(%)		n	GUS+	GUS-	GUS+(%)		n	GUS+	GUS-	GUS+(%)
		1st	61	58	3	95.082		61	59	2	96.7213		36	1	35	2.77778		53	42	11	79.2453
			58	56	2	96.5517		56	54	2	96.4286		35	1	34	2.85714		60	48	12	80
		2nd	58	55	3	94.8276		61	60	1	98.3607		44	3	41	6.81818		62	52	10	83.871
			62	60	2	96.7742		62	61	1	98.3871		36	0	36	0		54	46	8	85.1852
		3rd	63	61	2	96.8254		62	61	1	98.3871		40	1	39	2.5		57	47	10	82.4561
								60	59	1	98.3333		44	2	42	4.54545		52	42	10	80.7692
			302	290	12			362	354	8			235	8	227			338	277	61
			std	2.28035	0.489898			std	2.38048	0.471405	ONE-A		std	0.942809	3.02306	ONE-A		std	3.48409	1.21335	ONE-A
			%	96.0265	3.97351			%	97.7901	2.20994	0.00685172		%	72.7273	96.5957	1.17681e-14		%	81.9527	18.0473	2.54626e-07
	Figure 4 i
	WT		1st				2nd			3rd		n
	unstained embryo sac	5	4	5	3	5	4	4	5	2	5	42
	stained FG	22	20	20	24	25	21	20	26	25	24	227
	Syn weak	15	17	16	17	20	17	15	19	17	17	170
	Syn strong	3	1	1	2	2	1	1	2	3	2	18
	n	27	24	25	27	30	25	24	31	27	29	269	%	STD
	unstained ES (%)	18.5185	16.6667	20	11.1111	16.6667	16	16.6667	16.129	7.40741	17.2414		15.6407	3.48823
	stained FG (%)	81.4815	83.3333	80	88.8889	83.3333	84	83.3333	83.871	92.5926	82.7586		84.3593	3.48823
	Syn weak (%)	55.5556	70.8333	64	62.963	66.6667	68	62.5	61.2903	62.963	58.6207		63.3392	4.21223
	Syn strong (%)	11.1111	4.16667	4	7.40741	6.66667	4	4.16667	6.45161	11.1111	6.89655		6.59778	2.58513
	mpk4/summ2		1st				2nd			3rd		n
	unstained embryo sac	3	6	2	4	4	2	6	3	3	4	37
	stained FG	26	20	21	23	22	24	21	20	21	22	220
	Syn weak	16	15	15	14	15	13	16	15	14	12	145
	Syn strong	4	2	3	4	2	4	3	3	2	4	31
	n	29	26	23	27	26	26	27	23	24	26	257	%	STD		ONE-A
	unstained ES (%)	10.3448	23.0769	8.69565	14.8148	15.3846	7.69231	22.2222	13.0435	12.5	15.3846		14.3159	4.87795		0.257945
	stained FG (%)	89.6552	76.9231	91.3043	85.1852	84.6154	92.3077	77.7778	86.9565	87.5	84.6154		85.6841	4.87795		0.257945
	Syn weak (%)	55.1724	57.6923	65.2174	51.8519	57.6923	50	59.2593	65.2174	58.3333	46.1538		56.659	5.8156		0.00603521
	Syn strong (%)	13.7931	7.69231	13.0435	14.8148	7.69231	15.3846	11.1111	13.0435	8.33333	15.3846		12.0293	2.95915		0.000302788
	Figure 4 n
	WT		1st		2nd		3rd		n
	no SYN	1	2	0	0	0	0	1	4
	1 SYN	0	0	1	1	2	1	0	5
	2 SYN	32	31	33	32	34	34	32	228
	Embryo sacs	33	33	34	33	36	35	33	237	%	STD
	no SYN (%)	3.0303	6.06061	0	0	0	0	3.0303		1.7316	2.20737
	1 SYN (%)	0	0	2.94118	3.0303	5.55556	2.85714	0		2.05488	1.97495
	2 SYN (%)	96.9697	93.9394	97.0588	96.9697	94.4444	97.1429	96.9697		96.2135	1.28702
	summ2		1st		2nd		3rd		n
	no SYN	0	0	1	1	2	0	0	4
	1 SYN	2	0	1	0	2	0	1	6
	2 SYN	33	34	34	33	32	34	34	234				vs WT
	Embryo sacs	35	34	36	34	36	34	35	244	%	STD		ONE-A
	no SYN (%)	0	0	2.77778	2.94118	5.55556	0	0		1.61064	2.03791		0.461534
	1 SYN (%)	5.71429	0	2.77778	0	5.55556	0	2.85714		2.41497	2.3474		0.38931
	2 SYN (%)	94.2857	100	94.4444	97.0588	88.8889	100	97.1429		95.9744	3.59263		0.440283
	mpk4/summ2		1st			2nd			3rd		n
	no SYN	5	7	6	5	7	8	9	7	6	60
	1 SYN	6	5	5	5	8	5	7	5	5	51
	2 SYN	23	20	21	20	18	19	17	22	23	183				vs WT	vs summ2
	Embryo sacs	34	32	32	30	33	32	33	34	34	294	%	STD		ONE-A	ONE-A
	no SYN (%)	14.7059	21.875	18.75	16.6667	21.2121	25	27.2727	20.5882	17.6471		20.4131	3.59844		1.59667e-08	1.20535e-08
	1 SYN (%)	17.6471	15.625	15.625	16.6667	24.2424	15.625	21.2121	14.7059	14.7059		17.3394	3.43446		2.08806e-08	5.07844e-08
	2 SYN (%)	67.6471	62.5	65.625	66.6667	54.5455	59.375	51.5152	64.7059	67.6471		62.2475	5.90795		2.9949e-10	1.5894e-09
	Figure 4 q
	supernumerary PT (sPT)
	WT x WT		1st			2nd		3rd		n
	unfertilized	1	0	1	1	0	0	1	1	5
	with sPT, unfertilized	0	0	0	0	0	0	0	0	0
	without sPT, fertilized	34	33	35	32	33	34	32	31	264
	n ovules	35	33	36	33	33	34	33	32	269	%	STD
	unfertilized %	2.85714	0	2.77778	3.0303	0	0	3.0303	3.125		1.85257	1.43851
	with sPT, unfertilized %	0	0	0	0	0	0	0	0		0	0
	summ2 x WT		1st			2nd		3rd		n
	unfertilized	0	0	1	0	1	0	1	0	3
	with sPT, unfertilized	0	0	0	0	0	0	0	0	0
	without sPT, fertilized	33	34	32	32	34	31	31	32	259				vs WT
	n ovules	33	34	33	32	35	31	32	32	262	%	STD		ONE-A
	unfertilized %	0	0	3.0303	0	2.85714	0	3.125	0		1.12656	1.45596		0.181951
	with sPT, unfertilized %	0	0	0	0	0	0	0	0		0	0		#DIV/0!
	mpk4/summ2 x WT		1st				2nd			3rd		n
	unfertilized	8	7	7	8	6	6	7	7	9	6	71
	with sPT, unfertilized	4	3	5	4	4	3	4	4	3	5	39
	without sPT, fertilized	27	26	25	25	27	26	26	25	24	27	258				vs WT	vs summ2
	n ovules	35	33	32	33	33	32	33	32	33	33	329	%	STD		ONE-A	ONE-A
	unfertilized %	22.8571	21.2121	21.875	24.2424	18.1818	18.75	21.2121	21.875	27.2727	18.1818		21.566	2.69581		3.40435e-12	2.02776e-12
	with sPT, unfertilized %	50	42.8571	71.4286	50	66.6667	50	57.1429	57.1429	33.3333	83.3333		56.1905	13.7684		4.17957e-09	4.17957e-09

## Sheet: Supplem.Fig. 1
		Supplementary Figure 1 d			pHD2B::GFP:HD2B/+
		WT		1st			2nd		3rd		n
		CC	32	30	36	34	29	35	32	29	257
		PN	1	2	0	2	1	0	0	0	6
		SYN	30	31	34	32	29	33	30	27	246
		n	33	32	36	36	30	35	32	29	263	%	STD
		CC %	96.9697	93.75	100	94.4444	96.6667	100	100	100		97.7289	2.47375
		Syn %	90.9091	96.875	94.4444	88.8889	96.6667	94.2857	93.75	93.1034		93.6154	2.52527
		mpk4		1st			2nd			3rd		n
		CC	26	27	29	28	24	28	27	30	31	250
		PN	8	7	5	8	5	9	6	5	7	60
		SYN	4	4	3	3	2	3	2	5	4	26				vs WT
		n	34	34	34	36	29	37	33	35	38	310	%	STD		ONE-A
		CC %	76.4706	79.4118	85.2941	77.7778	82.7586	75.6757	81.8182	85.7143	81.5789		80.7222	3.42922		7.99657e-09
		Syn %	11.7647	11.7647	8.82353	8.33333	6.89655	8.10811	6.06061	14.2857	10.5263		9.61817	2.50448		4.60913e-20
		mpk4/summ2		1st			2nd		3rd		n
		CC	27	26	29	24	31	33	26	32	228
		PN	5	6	8	6	8	7	8	7	55
		SYN	24	22	23	22	28	30	25	28	202				vs WT	vs mpk4
		n	32	32	37	30	39	40	34	39	283	%	STD		ONE-A	ONE-A
		CC %	84.375	81.25	78.3784	80	79.4872	82.5	76.4706	82.0513		80.5641	2.34428		1.56181e-14	0.459664
		Syn %	75	68.75	62.1622	73.3333	71.7949	75	73.5294	71.7949		71.4206	3.98216		2.90128e-09	2.38959e-16
		Supplementary Figure 1 f			pAGL62::AGL62:GFP/-
		WT	detected	off	n	detected %			mpk4	detected	off	n	detected %
			11	20	31	35.4839				9	14	23	39.1304
		1st	12	18	30	40			1st	8	16	24	33.3333
			10	21	31	32.2581				7	18	25	28
			11	20	31	35.4839				8	16	24	33.3333
		2nd	9	23	32	28.125			2nd	7	18	25	28
			11	21	32	34.375				6	17	23	26.087
		3rd	10	23	33	30.303			3rd	7	17	24	29.1667
			11	18	29	37.931				8	19	27	29.6296
		Sum	85	164	249	34.245			Sum	60	135	195	30.835
					STD	3.65265						STD	3.93942
													ONE-A
													0.0576267
		Supplementary Figure 1 g			pLRE::SMImCherry/-
		WT	detected	off	n	Syn on (%)			summ2	detected	off	n	Syn on (%)			mpk4/summ2	detected	off	n	Syn on (%)
			17	18	35	48.5714				15	18	33	45.4545				12	18	30	40
		1st	16	19	35	45.7143			1st	17	17	34	50			1st	10	22	32	31.25
			15	18	33	45.4545				15	19	34	44.1176				14	17	31	45.1613
			17	18	35	48.5714				16	18	34	47.0588				11	22	33	33.3333
			15	19	34	44.1176				14	20	34	41.1765				13	18	31	41.9355
		2nd	16	17	33	48.4848			2nd	14	18	32	43.75			2nd	11	21	32	34.375
			15	18	33	45.4545				17	16	33	51.5152				11	18	29	37.931
			17	18	35	48.5714				16	17	33	48.4848				10	22	32	31.25
		3rd	15	17	32	46.875			3rd	16	16	32	50			3rd	9	22	31	29.0323
			16	17	33	48.4848				15	18	33	45.4545				10	23	33	30.303
		Sum	159	179	338	47.03			Sum	155	177	332	46.7012			Sum	111	203	314	35.4571
					STD	1.62979						STD	3.1187						STD	5.21366
													vs WT							vs WT
													ONE-A							ONE-A
													0.391216							2.74148e-06
																				vs summ2
		Supplementary Figure 1 n																		ONE-A
																				1.42727e-05
		Pollen growth through entire carpel
					full-growth through pistil
				pistils (n)	WT	mpk4	WT (%)	mpk4 (%)
		biorep	1st	4	4	4	100	100
		biorep	2nd	7	7	6	100	85.7143
		biorep	3rd	5	4	5	80	100
		biorep	4th	3	3	3	100	100
				19	18	18	95	96.4286
							8.66025	6.1859
								ONE-A
								0.41194

## Sheet: Supplem.Fig. 2
	Supplementary Figure 2 b			NBT-staining
			Staining at the micropyle						Staining at the micropyle						Staining at the micropyle						Staining at the micropyle
	WT	n	Strong	Weak	Strong (%)		summ2	n	Strong	Weak	Strong (%)		mpk4	n	Strong	Weak	Strong (%)		mpk4/summ2	n	Strong	Weak	Strong (%)
		29	2	27	6.89655			27	2	25	7.40741			19	10	9	52.6316			28	5	23	17.8571
	1st	27	3	24	11.1111		1st	26	2	24	7.69231		1st	22	8	14	36.3636		1st	29	8	21	27.5862
		26	2	24	7.69231			28	2	26	7.14286			22	7	15	31.8182			29	7	22	24.1379
		26	3	23	11.5385			30	4	26	13.3333			23	11	12	47.8261			30	5	25	16.6667
	2nd	27	2	25	7.40741		2nd	26	2	24	7.69231		2nd	22	12	10	54.5455		2nd	29	7	22	24.1379
		27	4	23	14.8148			28	3	25	10.7143			22	13	9	59.0909			31	8	23	25.8065
		28	2	26	7.14286			31	3	28	9.67742			23	11	12	47.8261			33	5	28	15.1515
	3rd	28	3	25	10.7143		3rd	27	2	25	7.40741		3rd	21	8	13	38.0952		3rd	28	8	20	28.5714
		28	2	26	7.14286			28	3	25	10.7143			23	9	14	39.1304			31	6	25	19.3548
		246			9.38452			251			9.08685			197			45.2586			268			22.1411
				STD	2.62233					STD	2.02726					STD	8.77975					STD	4.68268
											vs WT						vs WT						vs WT
											ONE-A						ONE-A						ONE-A
											0.401361						3.26474e-09						2.44804e-06
																	vs summ2						vs mpk4/summ2
																	ONE-A						ONE-A
																	2.28326e-09						3.21729e-06
	Supplementary Figure 2 d			NBT-staining
	WT	n	Strong	Weak	Strong (%)		summ2	n	Strong	Weak	Strong (%)		mpk4	n	Strong	Weak	Strong (%)		mpk4/summ2	n	Strong	Weak	Strong (%)
	1st	28	5	23	17.8571		1st	34	3	31	8.82353		1st	24	9	15	37.5		1st	29	5	24	17.2414
		31	3	28	9.67742			32	3	29	9.375			24	7	17	29.1667			29	7	22	24.1379
	2nd	33	2	31	6.06061		2nd	32	4	28	12.5		2nd	24	6	18	25		2nd	27	4	23	14.8148
		33	3	30	9.09091			34	5	29	14.7059			21	7	14	33.3333			28	4	24	14.2857
	3rd	32	6	26	18.75		3rd	30	3	27	10		3rd	23	9	14	39.1304		3rd	34	7	27	20.5882
		33	4	29	12.1212			30	5	25	16.6667			116			32.8261			33	8	25	24.2424
		190			12.2595			192			12.0118					STD	5.22468			180			19.2184
				STD	4.62984					STD	2.89624											STD	4.06101
											vs WT						vs WT						vs WT
											ONE-A						ONE-A						ONE-A
											0.46061						7.40973e-05						0.015021
																	vs summ2						vs mpk4/summ2
																	ONE-A						ONE-A
																	1.76205e-05						0.000868078
	Supplementary Figure 2 f			DAB-satining
													mpk4	n	Strong	Weak	Strong (%)
	WT	n	Strong	Weak	Strong (%)		summ2	n	Strong	Weak	Strong (%)		1st	20	7	13	35		mpk4/summ2	n	Strong	Weak	Strong (%)
	1st	56	11	45	19.6429		1st	60	15	45	25			19	8	11	42.1053		1st	46	14	32	30.4348
		54	9	45	16.6667			61	14	47	22.9508			20	6	14	30			49	17	32	34.6939
	2nd	59	12	47	20.339		2nd	57	9	48	15.7895		2nd	22	8	14	36.3636		2nd	52	15	37	28.8462
	3rd	56	16	40	28.5714		3rd	56	10	46	17.8571			25	13	12	52		3rd	48	10	38	20.8333
		225			21.305			234			20.3994		3rd	23	11	12	47.8261			50	18	32	36
				STD	4.41619					STD	3.72121			22	11	11	50			245			30.1616
														151			41.8993					STD	5.35631
																STD	7.59488
											vs WT						vs WT						vs WT
											ONE-A						ONE-A						ONE-A
											0.39751						0.000853563						0.0256465
																	vs summ2						vs mpk4/summ2
																	ONE-A						ONE-A
																	0.000554899						0.0118625

## Sheet: Supplem.Fig. 3
	Supplementary Figure 3 c
	WT	n	2 Syn	CC	AP	2Syn (%)	CC (%)	AP (%)		mpk4/+	n	2 Syn	CC	AP	2Syn (%)	CC (%)	AP (%)
	1st	45	45	45	1	100	100	2.22222		1st	51	51	51	1	100	100	1.96078
		48	47	48	2	97.9167	100	4.16667			53	53	53	3	100	100	5.66038
	2nd	52	52	52	0	100	100	0		2nd	52	49	52	2	94.2308	100	3.84615
		49	49	49	2	100	100	4.08163			47	47	47	1	100	100	2.12766
	3rd	51	50	51	1	98.0392	100	1.96078		3rd	50	50	50	1	100	100	2
		53	53	53	3	100	100	5.66038			51	51	51	1	100	100	1.96078
		298	296	298	9	99.326	100	3.01528			304	301	304	9	99.0385	100	2.92596
					STD	0.953864	0	1.83903						STD	2.15007	0	1.39533
															ONE-A	ONE-A	ONE-A
															0.395081	#DIV/0!	0.466381
	Supplementary Figure 3 e													Supplementary Figure 3 F
	WT	n	on	off	% on		mpk4/+	n	on	off	% on			mpk4-2 transmission of self-pollinated mpk4/+ plants
	1st	47	45	2	95.7447		1st	56	54	2	96.4286			self	cross	.+/+	mpk4/+	mpk4/mpk4	n
		57	55	2	96.4912			57	56	1	98.2456				.-/+ x -/+	10	16	6	32
	2nd	55	54	1	98.1818		2nd	52	48	4	92.3077				.-/+ x -/+	8	17	7	32
	3rd	52	49	3	94.2308		3rd	58	55	3	94.8276				.-/+ x -/+	9	18	5	32
		57	55	2	96.4912			56	54	2	96.4286				.-/+ x -/+	8	17	7	32
		268			96.2279			279			95.6476				.-/+ x -/+	9	17	6	32
				STD	1.27895					STD	1.98982				.-/+ x -/+	8	19	5	32
															.-/+ x -/+	11	14	7	32
											ONE-A				.-/+ x -/+	10	18	4	32
											0.31841				.-/+ x -/+	10	16	6	32
															.-/+ x -/+	8	19	5	32
															n	91	171	58	320
															%	28.4375	53.4375	18.125
	Supplementary Figure 3 g
		WT x WT								mpk4 x WT
		n	unfertilized	PT-arrival	embryo/ endosperm	PT-arrival (%)	PT-arrival + embryo/endosperm formation (%)			n	unfertilized	PT-arrival	embryo/ endosperm	PT-arrival (%)	PT-arrival + embryo/endosperm formation (%)
	1st	61	1	60	60	98.3607	100			21	20	1	1	4.7619	100
		61	2	59	59	96.7213	100			22	21	1	1	4.54545	100
	2nd	60	1	60	59	98.3333	98.3333		1st	24	23	1	1	4.16667	100
		59	1	58	58	98.3051	100			23	22	1	1	4.34783	100
	3rd	60	1	59	59	98.3333	100			21	19	2	2	9.52381	100
		302	6	296	295	98.0107	99.6667			25	23	2	1	4	50
					STD	0.644956	0.666667		2nd	26	24	2	1	3.84615	50
										22	21	1	1	4.54545	100
										24	22	2	2	8.33333	100
										25	24	1	1	4	100
									3rd	26	23	3	2	7.69231	66.6667
										24	23	1	1	4.16667	100
										24	22	2	2	8.33333	100
										304	287	20	17	5.55869	89.7436
													STD	1.89634	19.1021
														ONE-A	ONE-A
	Supplementary Figure 3 i													7.98306e-24	0.144886
		WT (µm)	summ2 (µm)	mpk4 (µm)	mpk4/summ2 (µm)
		21.01	24.92	39.22	39.38
		22.4	21.58	37.74	42.51
		19.02	22.42	32.01	43.56
		22.19	23.59	36.06	38.12
	1st	22.34	20.84	35.66	39.48
		23.69	23.31	37.7	42.79
				40.38	40.35
				40.26	34.33
				36.8
				41.47
				40.44
				40.79
				38.59
				40.38
		25.58	22.16	43.87	45.38
		23.21	19.92	37.12	36.21
	2nd	22.89	22.19	37.3	37.33
		20.26	23.93	38.7	37.39
		18.37	20.75	43.33	41.91
		24.65	23.13	40.69	33.37
				41.39	33.03
				39.98
				41.13
				43.56
				32.86
		21.1	22.74	31.75	37.15
		20.26	20.65	37.51	36.26
	3rd	23.87	18.25	39.73	42.41
		24.58	23.65	37.37	45.05
		21.34	19.76	40.45	45.16
		22.81	22.72	37.46	39.2
		22.48	19.54	41.4	39.78
				40.55	39.52
				34.21	37.89
				41.28	37.68
				39.13	41.22
	Average	22.2132	21.8974	38.8408	39.4792
	STD	1.86064	1.71624	2.94941	3.40752
			vs WT
			ONE-A		ONE-A
			0.299928		2.49151e-23
				vs summ2	vs summ2
				ONE-A	ONE-A
				3.22583e-29	7.27993e-24
					vs mpk4
					ONE-A
					0.22077
